# Supplementary material for: The efficacy of antidepressant medication versus interpersonal psychotherapy for depression in middle-aged women: a systematic review and individual participant data meta-analysis
Source: Arch Womens Ment Health. 2026 Jul 20;29(4):110. doi: 10.1007/s00737-026-01730-1 (PMC13384990; doi:10.1007/s00737-026-01730-1)
Supplement: Supplementary file 1 — (r 18.9 KB) [file 737_2026_1730_MOESM1_ESM.r]

# Packages
library(foreign)
library(lme4)
library(parallel)
library(vctrs)
library(car)
library(dplyr)
library(haven)

# Load SPSS dataset

data_post_tx <- read.spss("~/IPD MA IPT vs ADM/Dataset_IPT_vs_ADM_Sanne_v1.sav", use.value.label=TRUE, to.data.frame=TRUE)

str(data_post_tx)

# Convert identifiers and grouping variables to factors
data_post_tx$subjectid_IPD <- as.factor(data_post_tx$subjectid_IPD)
data_post_tx$StudyNameYear <- as.factor(data_post_tx$StudyNameYear)
data_post_tx$ipt_or_adm <- as.factor(data_post_tx$ipt_or_adm)
data_post_tx$gender <- as.factor(data_post_tx$gender)

# Post-treatment IPT indicator
data_post_tx$Interaction_term <- ifelse(data_post_tx$Time == "Post-treatment" & 
                                          data_post_tx$ipt_or_adm == "ipt             ", 1, 0) 

# Define MAW status: women aged 40-64
data_post_tx$MAF <- ifelse(data_post_tx$gender == "female          " & is.na(data_post_tx$age), 
                           NA,  # Assign NA if female and age is missing
                           ifelse(data_post_tx$gender == "female          " & data_post_tx$age >= 40 & data_post_tx$age <= 64, 
                                  "MAF", "Non-MAF"))


# Define age-band indicators for sensitivity analyses
data_post_tx$MAF_40_48 <- ifelse(data_post_tx$gender == "female          "& data_post_tx$age >= 40 & data_post_tx$age <= 48, "MAF", "Non-MAF") 

data_post_tx$MAF_49_53 <- ifelse(data_post_tx$gender == "female          "& data_post_tx$age >= 49 & data_post_tx$age <= 53, "MAF", "Non-MAF") 

data_post_tx$MAF_54_64 <- ifelse(data_post_tx$gender == "female          "& data_post_tx$age >= 54 & data_post_tx$age <= 64, "MAF", "Non-MAF") 


# Convert moderator variables to factors
data_post_tx$MAF <- as.factor(data_post_tx$MAF)

data_post_tx$MAF_40_48 <- as.factor(data_post_tx$MAF_40_48)

data_post_tx$MAF_49_53 <- as.factor(data_post_tx$MAF_49_53)

data_post_tx$MAF_54_64 <- as.factor(data_post_tx$MAF_54_64)

## Measurement dropout
# Flag participants without post-treatment depression scores

measurement_dropout_dep <- data_post_tx %>%
  group_by(subjectid_IPD, StudyNameYear, ipt_or_adm, MAF) %>%
  summarise(
    has_post_depression = any(Time == "Post-treatment" & !is.na(zDepression)),
    .groups = "drop"
  ) %>%
  mutate(
    measurement_dropout = ifelse(has_post_depression, 0, 1)
  )

measurement_dropout_dep %>%
  summarise(
    n_total = n(),
    n_measurement_dropout = sum(measurement_dropout),
    percentage_measurement_dropout = mean(measurement_dropout) * 100
  )

measurement_dropout_dep %>%
  group_by(ipt_or_adm) %>%
  summarise(
    n_total = n(),
    n_measurement_dropout = sum(measurement_dropout),
    percentage_measurement_dropout = mean(measurement_dropout) * 100,
    .groups = "drop"
  )

## Analysis sample
# Keep participants with at least one depression outcome

dep_test_data <- data_post_tx %>%
  group_by(subjectid_IPD) %>%
  summarise(
    valid_time1 = any(!is.na(zDepression) & Time == "Baseline"),
    valid_time2 = any(!is.na(zDepression) & Time == "Post-treatment"),
    dep_test = valid_time1 + valid_time2
  )

# Merge participant-level outcome availability back to long data
data_post_tx <- data_post_tx %>%
  left_join(dep_test_data, by = "subjectid_IPD")

# Exclude participants without baseline or post-treatment depression data
filtered_data <- data_post_tx %>%
  filter(dep_test != 0)

# Exclude participants with missing MAW status
subset_data <- filtered_data %>%
  filter(!is.na(MAF))

#View(subset_data)

# Check participant count
nrow(subset_data)/2

## Descriptive counts

# Count MAF
maf_counts <- table(subset_data$MAF)
cat("Counts for MAF:\n")
print(maf_counts/2)

# Count MAF_40_48
maf_40_48_counts <- table(subset_data$MAF_40_48)
cat("Counts for MAF_40_48:\n")
print(maf_40_48_counts/2)

# Count MAF_49_53
maf_49_53_counts <- table(subset_data$MAF_49_53)
cat("\nCounts for MAF_49_53:\n")
print(maf_49_53_counts/2)

# Count MAF_54_64
maf_54_64_counts <- table(subset_data$MAF_54_64)
cat("\nCounts for MAF_54_64:\n")
print(maf_54_64_counts/2)


############################# Moderators ######################################

## Depression

# Estimate treatment contrast in MAW
subset_data$MAF <- relevel(subset_data$MAF, ref = "MAF")

MDepression_post <- lmer(zDepression ~ Time*MAF + Interaction_term*MAF +
                           (1| subjectid_IPD), data = subset_data)

summary(MDepression_post)

MDepression_post_CIs <- confint(MDepression_post, oldNames=F, method="boot", nsim=5000, 
                                parallel = "multicore", ncpus = 32)                 

MDepression_post_CIs 

Mp_values_Depression_post <- Anova(MDepression_post, test="F", type = 3)

Mp_values_Depression_post

# Refit with non-MAW as reference group
subset_data$MAF <- relevel(subset_data$MAF, ref = "Non-MAF")

MDepression_post <- lmer(zDepression ~ Time*MAF + Interaction_term*MAF +
                           (1| subjectid_IPD) , data = subset_data)

summary(MDepression_post)

MDepression_post_CIs <- confint(MDepression_post, oldNames=F, method="boot", nsim=5000, 
                                parallel = "multicore", ncpus = 32)                 

MDepression_post_CIs 

Mp_values_Depression_post <- Anova(MDepression_post, test="F", type = 3)

Mp_values_Depression_post

# Inspect residual distribution
residuals_raw <- residuals(MDepression_post)
std_residuals <- resid(MDepression_post, type = "pearson")

residual_data <- data.frame(Raw_Residuals = residuals_raw, Standardized_Residuals = std_residuals)

par(mfrow = c(1, 2))  # Set up a 1x2 plotting grid
hist(residual_data$Raw_Residuals, main = "Histogram of Raw Residuals", xlab = "Raw Residuals", col = "lightblue", border = "black")
hist(residual_data$Standardized_Residuals, main = "Histogram of Standardized Residuals", xlab = "Standardized Residuals", col = "lightgreen", border = "black")
par(mfrow = c(1, 1))  # Reset the plotting layout

## Quality of life

# Estimate treatment contrast in MAW
subset_data$MAF <- relevel(subset_data$MAF, ref = "MAF")

MQoL_post <- lmer(zQoL ~ Time*MAF + Interaction_term*MAF + #removed  + (1| StudyNameYear) because of singularity warning
                    (1| subjectid_IPD), data = subset_data)

summary(MQoL_post)

MQoL_post_CIs <- confint(MQoL_post, oldNames=F, method="boot", nsim=5000, 
                         parallel = "multicore", ncpus = 32)                 

MQoL_post_CIs 

Mp_values_QoL_post <- Anova(MQoL_post, test="F", type = 3)

Mp_values_QoL_post

# Refit with non-MAW as reference group
subset_data$MAF <- relevel(subset_data$MAF, ref = "Non-MAF")

MQoL_post <- lmer(zQoL ~ Time*MAF + Interaction_term*MAF +
                    (1| subjectid_IPD), data = subset_data)

summary(MQoL_post)

MQoL_post_CIs <- confint(MQoL_post, oldNames=F, method="boot", nsim=5000, 
                         parallel = "multicore", ncpus = 32)                 

MQoL_post_CIs 

Mp_values_QoL_post <- Anova(MQoL_post, test="F", type = 3)

Mp_values_QoL_post

# Inspect residual distribution
residuals_raw <- residuals(MQoL_post)
std_residuals <- resid(MQoL_post, type = "pearson")

residual_data <- data.frame(Raw_Residuals = residuals_raw, Standardized_Residuals = std_residuals)

par(mfrow = c(1, 2))  # Set up a 1x2 plotting grid
hist(residual_data$Raw_Residuals, main = "Histogram of Raw Residuals", xlab = "Raw Residuals", col = "lightblue", border = "black")
hist(residual_data$Standardized_Residuals, main = "Histogram of Standardized Residuals", xlab = "Standardized Residuals", col = "lightgreen", border = "black")
par(mfrow = c(1, 1))  # Reset the plotting layout

## Interpersonal problems

# Estimate treatment contrast in MAW
subset_data$MAF <- relevel(subset_data$MAF, ref = "MAF")

MIIP_post <- lmer(zIIP ~ Time*MAF + Interaction_term*MAF +
                    (1| subjectid_IPD) + (1| StudyNameYear), data = subset_data)

summary(MIIP_post)

MIIP_post_CIs <- confint(MIIP_post, oldNames=F, method="boot", nsim=5000, 
                         parallel = "multicore", ncpus = 32)                 

MIIP_post_CIs 

Mp_values_IIP_post <- Anova(MIIP_post, test="F", type = 3)

Mp_values_IIP_post

# Refit with non-MAW as reference group
subset_data$MAF <- relevel(subset_data$MAF, ref = "Non-MAF")

MIIP_post <- lmer(zIIP ~ Time*MAF + Interaction_term*MAF +
                    (1| subjectid_IPD) + (1| StudyNameYear), data = subset_data)

summary(MIIP_post)

MIIP_post_CIs <- confint(MIIP_post, oldNames=F, method="boot", nsim=5000, 
                         parallel = "multicore", ncpus = 32)                 

MIIP_post_CIs 

Mp_values_IIP_post <- Anova(MIIP_post, test="F", type = 3)

Mp_values_IIP_post

# Inspect residual distribution
residuals_raw <- residuals(MIIP_post)
std_residuals <- resid(MIIP_post, type = "pearson")

residual_data <- data.frame(Raw_Residuals = residuals_raw, Standardized_Residuals = std_residuals)

par(mfrow = c(1, 2))  # Set up a 1x2 plotting grid
hist(residual_data$Raw_Residuals, main = "Histogram of Raw Residuals", xlab = "Raw Residuals", col = "lightblue", border = "black")
hist(residual_data$Standardized_Residuals, main = "Histogram of Standardized Residuals", xlab = "Standardized Residuals", col = "lightgreen", border = "black")
par(mfrow = c(1, 1))  # Reset the plotting layout

################ Moderator sensitivity analyses ###############################

##Depression as outcome
# Perimenopause age band: 40-48

# Estimate treatment contrast in MAW
subset_data$MAF_40_48 <- relevel(subset_data$MAF_40_48, ref = "MAF")

MDepression_post <- lmer(zDepression ~ Time*MAF_40_48 + Interaction_term*MAF_40_48 +
                           (1| subjectid_IPD) + (1| StudyNameYear), data = subset_data)

summary(MDepression_post)

MDepression_post_CIs <- confint(MDepression_post, oldNames=F, method="boot", nsim=5000, 
                                parallel = "multicore", ncpus = 32)                 

MDepression_post_CIs 

Mp_values_Depression_post <- Anova(MDepression_post, test="F", type = 3)

Mp_values_Depression_post

# Refit with non-MAW as reference group
subset_data$MAF_40_48 <- relevel(subset_data$MAF_40_48, ref = "Non-MAF")

MDepression_post <- lmer(zDepression ~ Time*MAF_40_48 + Interaction_term*MAF_40_48 +
                           (1| subjectid_IPD) + (1| StudyNameYear), data = subset_data)

summary(MDepression_post)

MDepression_post_CIs <- confint(MDepression_post, oldNames=F, method="boot", nsim=5000, 
                                parallel = "multicore", ncpus = 32)                 

MDepression_post_CIs 

Mp_values_Depression_post <- Anova(MDepression_post, test="F", type = 3)

Mp_values_Depression_post

# Inspect residual distribution
residuals_raw <- residuals(MDepression_post)
std_residuals <- resid(MDepression_post, type = "pearson")

residual_data <- data.frame(Raw_Residuals = residuals_raw, Standardized_Residuals = std_residuals)

par(mfrow = c(1, 2))  # Set up a 1x2 plotting grid
hist(residual_data$Raw_Residuals, main = "Histogram of Raw Residuals", xlab = "Raw Residuals", col = "lightblue", border = "black")
hist(residual_data$Standardized_Residuals, main = "Histogram of Standardized Residuals", xlab = "Standardized Residuals", col = "lightgreen", border = "black")
par(mfrow = c(1, 1))  # Reset the plotting layout

# Menopause age band: 49-53

# Estimate treatment contrast in MAW
subset_data$MAF_49_53 <- relevel(subset_data$MAF_49_53, ref = "MAF")

MDepression_post <- lmer(zDepression ~ Time*MAF_49_53 + Interaction_term*MAF_49_53 +
                           (1| subjectid_IPD) + (1| StudyNameYear), data = subset_data)

summary(MDepression_post)

MDepression_post_CIs <- confint(MDepression_post, oldNames=F, method="boot", nsim=5000, 
                                parallel = "multicore", ncpus = 32)                 

MDepression_post_CIs 

Mp_values_Depression_post <- Anova(MDepression_post, test="F", type = 3)

Mp_values_Depression_post

# Refit with non-MAW as reference group
subset_data$MAF_49_53 <- relevel(subset_data$MAF_49_53, ref = "Non-MAF")

MDepression_post <- lmer(zDepression ~ Time*MAF_49_53 + Interaction_term*MAF_49_53 +
                           (1| subjectid_IPD) + (1| StudyNameYear), data = subset_data)

summary(MDepression_post)

MDepression_post_CIs <- confint(MDepression_post, oldNames=F, method="boot", nsim=5000, 
                                parallel = "multicore", ncpus = 32)                 

MDepression_post_CIs 

Mp_values_Depression_post <- Anova(MDepression_post, test="F", type = 3)

Mp_values_Depression_post

# Inspect residual distribution
residuals_raw <- residuals(MDepression_post)
std_residuals <- resid(MDepression_post, type = "pearson")

residual_data <- data.frame(Raw_Residuals = residuals_raw, Standardized_Residuals = std_residuals)

par(mfrow = c(1, 2))  # Set up a 1x2 plotting grid
hist(residual_data$Raw_Residuals, main = "Histogram of Raw Residuals", xlab = "Raw Residuals", col = "lightblue", border = "black")
hist(residual_data$Standardized_Residuals, main = "Histogram of Standardized Residuals", xlab = "Standardized Residuals", col = "lightgreen", border = "black")
par(mfrow = c(1, 1))  # Reset the plotting layout

# Post-menopause age band: 54-64

# Estimate treatment contrast in MAW
subset_data$MAF_54_64 <- relevel(subset_data$MAF_54_64, ref = "MAF")

MDepression_post <- lmer(zDepression ~ Time*MAF_54_64 + Interaction_term*MAF_54_64 +
                           (1| subjectid_IPD) + (1| StudyNameYear), data = subset_data)

summary(MDepression_post)

MDepression_post_CIs <- confint(MDepression_post, oldNames=F, method="boot", nsim=5000, 
                                parallel = "multicore", ncpus = 32)                 

MDepression_post_CIs 

Mp_values_Depression_post <- Anova(MDepression_post, test="F", type = 3)

Mp_values_Depression_post

# Refit with non-MAW as reference group
subset_data$MAF_54_64 <- relevel(subset_data$MAF_54_64, ref = "Non-MAF")

MDepression_post <- lmer(zDepression ~ Time*MAF_54_64 + Interaction_term*MAF_54_64 +
                           (1| subjectid_IPD) + (1| StudyNameYear), data = subset_data)

summary(MDepression_post)

MDepression_post_CIs <- confint(MDepression_post, oldNames=F, method="boot", nsim=5000, 
                                parallel = "multicore", ncpus = 32)                 

MDepression_post_CIs 

Mp_values_Depression_post <- Anova(MDepression_post, test="F", type = 3)

Mp_values_Depression_post

# Inspect residual distribution
residuals_raw <- residuals(MDepression_post)
std_residuals <- resid(MDepression_post, type = "pearson")

residual_data <- data.frame(Raw_Residuals = residuals_raw, Standardized_Residuals = std_residuals)

par(mfrow = c(1, 2))  # Set up a 1x2 plotting grid
hist(residual_data$Raw_Residuals, main = "Histogram of Raw Residuals", xlab = "Raw Residuals", col = "lightblue", border = "black")
hist(residual_data$Standardized_Residuals, main = "Histogram of Standardized Residuals", xlab = "Standardized Residuals", col = "lightgreen", border = "black")
par(mfrow = c(1, 1))  # Reset the plotting layout


################ Post-hoc sensitivity analyses ###############################

# Create study subsets for SSRI-only and general adult MDD analyses

# SSRI-only studies
subset_data_SSRI <- subset_data %>%
  filter(StudyNameYear %in% c(
    "Altamura_2017    ",
    "Browne_2002      ",
    "Finkenzeller_2009",
    "Frank_2011       ",
    "Gois_2014        ",
    "Menchetti_2016   "
  ))

# General adult MDD studies
subset_data_general_MDD <- subset_data %>%
  filter(StudyNameYear %in% c(
    "Altamura_2017    ",
    "Blom_2007        ",
    "Elkin_1989       ",
    "Frank_2011       ",
    "Menchetti_2016   ",
    "Quilty_2014      "
  ))


# Helper for optional moderator-model refits
run_moderator_model <- function(data, outcome, include_study = TRUE, ref_group = "MAF") {
  
  data$MAF <- relevel(data$MAF, ref = ref_group)
  
  formula_text <- if (include_study) {
    paste0(outcome, " ~ Time*MAF + Interaction_term*MAF + ",
           "(1 | subjectid_IPD) + (1 | StudyNameYear)")
  } else {
    paste0(outcome, " ~ Time*MAF + Interaction_term*MAF + ",
           "(1 | subjectid_IPD)")
  }
  
  model <- lmer(as.formula(formula_text), data = data)
  
  print(summary(model))
  
  cat("\nType-III ANOVA:\n")
  print(Anova(model, test = "F", type = 3))
  
  cat("\nSingular fit?\n")
  print(isSingular(model))
  
  return(model)
}


#### SSRI-only sensitivity analyses ###########################################

## Depression

# Estimate treatment contrast in MAW
subset_data_SSRI$MAF <- relevel(subset_data_SSRI$MAF, ref = "MAF")

MDepression_SSRI_MAF <- lmer(zDepression ~ Time*MAF + Interaction_term*MAF +
                               (1 | subjectid_IPD),
                             data = subset_data_SSRI)

summary(MDepression_SSRI_MAF)

MDepression_SSRI_MAF_CIs <- confint(MDepression_SSRI_MAF, oldNames = FALSE,
                                    method = "boot", nsim = 5000,
                                    parallel = "multicore", ncpus = 32)

MDepression_SSRI_MAF_CIs

Mp_values_Depression_SSRI_MAF <- Anova(MDepression_SSRI_MAF, test = "F", type = 3)

Mp_values_Depression_SSRI_MAF


# Refit with non-MAW as reference group
subset_data_SSRI$MAF <- relevel(subset_data_SSRI$MAF, ref = "Non-MAF")

MDepression_SSRI_NonMAF <- lmer(zDepression ~ Time*MAF + Interaction_term*MAF +
                                  (1 | subjectid_IPD),
                                data = subset_data_SSRI)

summary(MDepression_SSRI_NonMAF)

MDepression_SSRI_NonMAF_CIs <- confint(MDepression_SSRI_NonMAF, oldNames = FALSE,
                                       method = "boot", nsim = 5000,
                                       parallel = "multicore", ncpus = 32)

MDepression_SSRI_NonMAF_CIs

Mp_values_Depression_SSRI_NonMAF <- Anova(MDepression_SSRI_NonMAF, test = "F", type = 3)

Mp_values_Depression_SSRI_NonMAF


#### General adult MDD sensitivity analyses ###################################

## Depression

# Estimate treatment contrast in MAW
subset_data_general_MDD$MAF <- relevel(subset_data_general_MDD$MAF, ref = "MAF")

MDepression_MDD_MAF <- lmer(zDepression ~ Time*MAF + Interaction_term*MAF +
                              (1 | subjectid_IPD),
                            data = subset_data_general_MDD)

summary(MDepression_MDD_MAF)

MDepression_MDD_MAF_CIs <- confint(MDepression_MDD_MAF, oldNames = FALSE,
                                   method = "boot", nsim = 5000,
                                   parallel = "multicore", ncpus = 32)

MDepression_MDD_MAF_CIs

Mp_values_Depression_MDD_MAF <- Anova(MDepression_MDD_MAF, test = "F", type = 3)

Mp_values_Depression_MDD_MAF


# Refit with non-MAW as reference group
subset_data_general_MDD$MAF <- relevel(subset_data_general_MDD$MAF, ref = "Non-MAF")

MDepression_MDD_NonMAF <- lmer(zDepression ~ Time*MAF + Interaction_term*MAF +
                                 (1 | subjectid_IPD),
                               data = subset_data_general_MDD)

summary(MDepression_MDD_NonMAF)

MDepression_MDD_NonMAF_CIs <- confint(MDepression_MDD_NonMAF, oldNames = FALSE,
                                      method = "boot", nsim = 5000,
                                      parallel = "multicore", ncpus = 32)

MDepression_MDD_NonMAF_CIs

Mp_values_Depression_MDD_NonMAF <- Anova(MDepression_MDD_NonMAF, test = "F", type = 3)

Mp_values_Depression_MDD_NonMAF
